# Supplementary material for: Pharmacophore mapping approach to find anti-cancer phytochemicals with metformin-like activities against transforming growth factor (TGF)-beta receptor I kinase: An in silico study
Source: PLoS One. 2023 Nov 9;18(11):e0288208. doi: 10.1371/journal.pone.0288208 (PMC10635513; doi:10.1371/journal.pone.0288208)
Supplement: S1 Table — (XLSX) [file pone.0288208.s005.xlsx]

## Sheet: Supplementary table_BA with tgf
Supplementary table 1
Ligand	Binding Affinity
1py5_cleaned_44592809_uff_E=4383.47	-11.4
1py5_cleaned_72473_uff_E=244.27	-11
1py5_cleaned_10316977_uff_E=837.21	-11
1py5_cleaned_14162516_uff_E=444.16	-9.2
1py5_cleaned_15286763_uff_E=599.01	-8.9
1py5_cleaned_45140078_uff_E=460.13	-8.6
1py5_cleaned_3081545_uff_E=924.29	-8.4
1py5_cleaned_36294_uff_E=856.31	-8.3
1py5_cleaned_34755_uff_E=869.15	-8.3
1py5_cleaned_2724998_uff_E=219.05	-8.2
1py5_cleaned_122177441_uff_E=547.21	-8.2
1py5_cleaned_5315524_uff_E=1408.83	-8.1
1py5_cleaned_65482_uff_E=759.89	-7.9
1py5_cleaned_5460769_uff_E=2749.23	-7.8
1py5_cleaned_12877769_uff_E=2323.33	-7.8
1py5_cleaned_70697950_uff_E=2715.45	-7.8
1py5_cleaned_10710717_uff_E=476.95	-7.8
1py5_cleaned_46232062_uff_E=1201.58	-7.8
1py5_cleaned_9898639_uff_E=2582.34	-7.7
1py5_cleaned_9901837_uff_E=456.23	-7.7
1py5_cleaned_11425273_uff_E=334.24	-7.6
1py5_cleaned_170012_uff_E=497.01	-7.5
1py5_cleaned_10424557_uff_E=347.42	-7.3
1py5_cleaned_10708961_uff_E=199.12	-7
1py5_cleaned_11723443_uff_E=476.95	-7
1py5_cleaned_10770682_uff_E=1923.88	-6.9
1py5_cleaned_10055034_uff_E=1387.93	-6.9
1py5_cleaned_44584374_uff_E=1425.35	-6.9
1py5_cleaned_70693302_uff_E=937.22	-6.8
1py5_cleaned_439318_uff_E=1004.97	-6.7
1py5_cleaned_84046_uff_E=2711.67	-6.7
1py5_cleaned_6450518_uff_E=218.03	-6.7
1py5_cleaned_3581192_uff_E=187.72	-6.6
1py5_cleaned_76317397_uff_E=283.64	-6.6
1py5_cleaned_413861_uff_E=1685.60	-6.5
1py5_cleaned_54764321_uff_E=290.29	-6.2
1py5_cleaned_128837_uff_E=228.20	-6.2
1py5_cleaned_159662_uff_E=1427.47	-5.8
1py5_cleaned_439202_uff_E=60.45	-5.8
1py5_cleaned_348153_uff_E=66.25	-5.7
1py5_cleaned_71070_uff_E=82.92	-5.7
1py5_cleaned_470_uff_E=70.12	-5.4
1py5_cleaned_492218_uff_E=3181.32	-5.3
1py5_cleaned_916_uff_E=2717.44	-5.2
1py5_cleaned_866_uff_E=73.60	-5.1
1py5_cleaned_5315523_uff_E=1096.73	-5
1py5_cleaned_275_uff_E=62.57	-4.9
1py5_cleaned_65523_uff_E=999.86	-4.9
1py5_cleaned_368_uff_E=78.17	-4.7
1py5_cleaned_71082_uff_E=67.42	-4.7
1py5_cleaned_97328_uff_E=55.64	-4.7
1py5_cleaned_9882882_uff_E=718.37	-4.7
1py5_cleaned_121830_uff_E=186.25_uff_E=181.42	-4.6
1py5_cleaned_1103_uff_E=2610.77	-4.6
1py5_cleaned_199_uff_E=50.52	-4.5
1py5_cleaned_1102_uff_E=379.63	-4.5
1py5_cleaned_54579937_uff_E=1136.33	-4.5
1py5_cleaned_54581979_uff_E=1424.24	-4.5
1py5_cleaned_5942_uff_E=686.45	-4.4
1py5_cleaned_6567_uff_E=46.06	-3.4
