# Supplementary material for: Pharmacophore mapping approach to find anti-cancer phytochemicals with metformin-like activities against transforming growth factor (TGF)-beta receptor I kinase: An in silico study
Source: PLoS One. 2023 Nov 9;18(11):e0288208. doi: 10.1371/journal.pone.0288208 (PMC10635513; doi:10.1371/journal.pone.0288208)
Supplement: S2 Table — (XLSX) [file pone.0288208.s006.xlsx]

## Sheet: Site specific dock
Supplementary table 2
Ligand	Binding Affinity
CID 4091	-4.8
CID 10316977	-11.1
CID 72473	-10.9
CID 44592809	-10.8
CID 45140078	-8.7
CID 15286763	-8.5
CID 14162516	-8.3
CID 2724998	-8.3
CID 3081545	-8
CID 36294	-7.9
CID 34755	-7.8
