# Supplementary material for: Pharmacophore mapping approach to find anti-cancer phytochemicals with metformin-like activities against transforming growth factor (TGF)-beta receptor I kinase: An in silico study
Source: PLoS One. 2023 Nov 9;18(11):e0288208. doi: 10.1371/journal.pone.0288208 (PMC10635513; doi:10.1371/journal.pone.0288208)
Supplement: S3 Table — (XLSX) [file pone.0288208.s007.xlsx]

## Sheet: Sheet2
Supplementary table 3
Ligands	Activity Name	Pa
CID 72473	Antineoplastic	0.886
	Antineoplastic (colorectal cancer)	0.859
	Antineoplastic (colon cancer)	0.852
	Antineoplastic (lung cancer)	0.689
	Antineoplastic (breast cancer)	0.688
	Antineoplastic alkaloid	0.658
	Antineoplastic (glioma)	0.644
CID 10316977	Antineoplastic (squamous cell carcinoma)	0.528
CID 34755	Antineoplastic antimetabolite	0.598
CID 45140078	Antineoplastic (endocrine cancer)	0.252
